# Supplementary material for: A Novel Streptococcus thermophilus FUA329 Isolated from Human Breast Milk Capable of Producing Urolithin A from Ellagic Acid
Source: Foods. 2022 Oct 20;11(20):3280. doi: 10.3390/foods11203280 (PMC9601659; doi:10.3390/foods11203280)
Supplement: Supplementary file 1 [file foods-11-03280-s001.zip]

Archive with 1 entries (1 files):
- foods-1938121-supplementary.pdf
